# Supplementary material for: Atlas of ticks (Acari: Argasidae, Ixodidae) in Germany: 2nd data update with focus on introduced and rarely observed species
Source: Exp Appl Acarol. 2026 Jul 23;97(2):18. doi: 10.1007/s10493-026-01168-1 (PMC13396030; doi:10.1007/s10493-026-01168-1)
Supplement: Supplementary file 2 — (xlsx 55 KB) [file 10493_2026_1168_MOESM2_ESM.xlsx]

## Sheet: Supplement.txt
no	lon	lat	species	accuracy	source
1	13.069	52.518	D.reticulatus	h	[133]
2	7.6641	49.4731	A.reflexus	h	[134]
3	13.5457	52.2581	D.reticulatus	h	[135]
4	13.234	52.491	D.reticulatus	h	[135]
5	11.648	52.116	D.reticulatus	m	[135]
6	9.173	48.805	I.frontalis	h	[135]
7	13.287	52.525	I.frontalis	m	[135]
8	13.073	52.395	I.frontalis	m	[135]
9	13.347	52.515	I.frontalis	m	[135]
10	13.386	52.575	I.frontalis	m	[135]
11	13.377	52.579	I.frontalis	m	[135]
12	8.687	49.373	I.frontalis	h	[135]
13	8.65	49.343	I.frontalis	h	[135]
14	13.0385	52.4051	I.ricinus	h	[135]
15	13.116	52.4535	I.ricinus	h	[135]
16	13.411	52.578	I.ricinus	m	[135]
17	13.292	52.525	I.ricinus	m	[135]
18	13.072	52.395	I.ricinus	m	[135]
19	13.097	52.405	I.ricinus	m	[135]
20	13.332	52.551	I.ricinus	m	[135]
21	13.285	52.545	I.ricinus	m	[135]
22	13.29	52.509	I.ricinus	m	[135]
23	13.05	52.427	I.ricinus	m	[135]
24	13.054	52.417	I.ricinus	m	[135]
25	13.386	52.576	I.ricinus	m	[135]
26	13.377	52.579	I.ricinus	m	[135]
27	13.43	52.527	I.ricinus	m	[135]
28	13.462	52.494	I.ricinus	m	[135]
29	13.28	52.474	I.ricinus	h	[135]
30	13.462	52.535	I.ricinus	m	[135]
31	13.26	52.446	I.ricinus	m	[135]
32	13.337	52.447	I.ricinus	m	[135]
33	13.3574	54.1837	D.reticulatus	m	[136]
34	13.3536	54.1823	D.reticulatus	h	[136]
35	13.6746	54.3009	D.reticulatus	m	[136]
36	13.1041	54.1858	D.reticulatus	m	[136]
37	13.2803	54.3813	D.reticulatus	m	[136]
38	13.4592	52.4592	D.reticulatus	m	[136]
39	13.106	54.2352	D.reticulatus	m	[136]
40	11.6229	54.0988	D.reticulatus	h	[136]
41	11.3972	53.9998	D.reticulatus	h	[136]
42	11.6163	54.0101	D.reticulatus	h	[136]
43	13.6662	53.7097	Ha.concinna	h	[136]
44	8.8896	50.9016	D.reticulatus	l	[137]
45	7.3751	53.7278	I.ricinus	l	[138]
46	6.7049	53.593	I.ricinus	l	[138]
47	6.7049	53.593	I.trianguliceps	l	[138]
48	7.0079	53.6805	I.ricinus	l	[138]
49	7.4937	53.748	I.ricinus	l	[138]
50	7.2831	53.7157	I.ricinus	l	[138]
51	7.6956	53.7721	I.ricinus	l	[138]
52	7.9047	53.7888	I.ricinus	l	[138]
53	11.35	47.95	I.ricinus	l	[139]
54	11.35	47.95	I.frontalis	l	[139]
55	10.4548	51.0341	D.reticulatus	m	[140]
56	10.5743	51.0628	D.reticulatus	m	[140]
57	10.5743	51.0628	I.ricinus	m	[140]
58	10.391	51.1619	I.ricinus	m	[140]
59	10.32	51.2168	I.ricinus	m	[140]
60	10.3551	51.2832	I.ricinus	m	[140]
61	10.3719	51.2264	I.ricinus	m	[140]
62	10.3241	51.2832	I.ricinus	m	[140]
63	10.3791	51.3472	I.ricinus	m	[140]
64	10.6042	51.3867	I.ricinus	m	[140]
65	10.6062	51.3691	I.ricinus	m	[140]
66	10.6359	51.3509	I.ricinus	m	[140]
67	10.646	51.2829	I.ricinus	m	[140]
68	10.6534	51.2177	I.ricinus	m	[140]
69	10.7559	51.2051	I.ricinus	m	[140]
70	11.864	53.0804	I.lividus	l	[141]
71	10.198	53.4725	I.lividus	l	[141]
72	9.8527	53.5743	I.arboricola	l	[141]
73	10.5454	53.0838	I.hexagonus	l	[141]
74	9.8527	53.5743	I.hexagonus	l	[141]
75	9.9744	53.5523	I.hexagonus	l	[141]
76	9.7972	53.5658	I.hexagonus	l	[141]
77	9.831	53.561	I.hexagonus	l	[141]
78	9.9489	53.6285	I.hexagonus	l	[141]
79	10.0651	53.6336	I.hexagonus	l	[141]
80	10.1662	53.6477	I.hexagonus	l	[141]
81	10.2444	53.6763	I.hexagonus	l	[141]
82	10.1596	53.7138	I.hexagonus	l	[141]
83	10.198	53.4725	I.hexagonus	l	[141]
84	10.2444	53.6763	I.arboricola	l	[141]
85	10.2799	53.4675	I.frontalis	l	[141]
86	10.1893	53.4379	I.trianguliceps	l	[141]
87	9.9904	53.6696	I.trianguliceps	l	[141]
88	10.0104	53.5748	Hy.aegyptium	l	[141]
89	9.8542	53.4421	Ha.punctata	l	[141]
90	8.8236	53.0858	I.hexagonus	l	[142]
91	14.7602	51.1083	I.trianguliceps	m	[143]
92	14.7602	51.1083	I.ricinus	m	[143]
93	12.8001	51.5083	D.reticulatus	l	[144]
94	12.5111	51.7014	D.reticulatus	l	[144]
95	12.1226	51.8483	D.reticulatus	l	[144]
96	8.3381	54.6762	Ha.punctata	m	[145]
97	8.3471	54.6487	Ha.punctata	m	[145]
98	8.3471	54.6487	I.ricinus	m	[145]
99	10.3822	49.5373	I.ricinus	l	[146]
100	10.4975	49.4976	I.ricinus	l	[146]
101	10.3903	49.5596	I.ricinus	l	[146]
102	10.3572	49.5943	I.ricinus	l	[146]
103	10.4374	49.566	I.ricinus	l	[146]
104	11.0542	53.6945	I.ricinus	l	[147]
105	11.0546	53.6673	I.ricinus	l	[147]
106	11.1548	53.6731	I.ricinus	l	[147]
107	11.1835	53.6908	I.ricinus	l	[147]
108	11.0728	53.5888	I.ricinus	l	[147]
109	11.1578	53.5915	I.ricinus	l	[147]
110	11.2598	53.5952	I.ricinus	l	[147]
111	11.0263	53.5169	I.ricinus	l	[147]
112	11.5078	53.6139	I.ricinus	l	[147]
113	11.564	53.6073	I.ricinus	l	[147]
114	11.4965	53.5763	I.ricinus	l	[147]
115	11.1159	53.3271	I.ricinus	l	[147]
116	11.2109	53.2346	I.ricinus	l	[147]
117	11.3691	53.1177	I.ricinus	l	[147]
118	11.4596	53.203	I.ricinus	l	[147]
119	11.7537	53.1001	I.ricinus	l	[147]
120	11.9821	53.0718	I.ricinus	l	[147]
121	11.9778	53.0153	I.ricinus	l	[147]
122	12.0513	52.9909	I.ricinus	l	[147]
123	12.0127	52.9566	I.ricinus	l	[147]
124	12.0846	52.9311	I.ricinus	l	[147]
125	11.9156	53.3023	I.ricinus	l	[147]
126	11.9408	53.3241	I.ricinus	l	[147]
127	12.1438	53.3942	I.ricinus	l	[147]
128	12.1858	53.4265	I.ricinus	l	[147]
129	12.2559	53.4021	I.ricinus	l	[147]
130	12.1622	53.527	I.ricinus	l	[147]
131	12.1044	53.5241	I.ricinus	l	[147]
132	12.1151	53.6025	I.ricinus	l	[147]
133	11.8816	53.634	I.ricinus	l	[147]
134	11.9167	53.6736	I.ricinus	l	[147]
135	11.5191	53.3188	I.ricinus	l	[147]
136	11.4653	53.2783	I.ricinus	l	[147]
137	11.3989	53.2828	I.ricinus	l	[147]
138	11.755	53.7968	I.ricinus	l	[147]
139	11.097	53.6755	I.ricinus	l	[147]
140	11.1059	53.5363	I.ricinus	l	[147]
141	10.9389	53.5602	I.ricinus	l	[147]
142	10.8902	53.5154	I.ricinus	l	[147]
143	10.7711	53.4124	I.ricinus	l	[147]
144	10.7058	53.4525	I.ricinus	l	[147]
145	10.8412	53.388	I.ricinus	l	[147]
146	10.9089	53.4097	I.ricinus	l	[147]
147	10.9464	53.4011	I.ricinus	l	[147]
148	10.9009	53.3752	I.ricinus	l	[147]
149	10.9647	53.3153	I.ricinus	l	[147]
150	11.0119	53.3464	I.ricinus	l	[147]
151	10.9707	53.3707	I.ricinus	l	[147]
152	11.0214	53.3893	I.ricinus	l	[147]
153	11.0572	53.388	I.ricinus	l	[147]
154	11.171	53.3959	I.ricinus	l	[147]
155	11.218	53.4333	I.ricinus	l	[147]
156	11.2346	53.3495	I.ricinus	l	[147]
157	11.2732	53.3849	I.ricinus	l	[147]
158	11.3226	53.3763	I.ricinus	l	[147]
159	11.1181	53.2967	I.ricinus	l	[147]
160	11.4151	53.447	I.ricinus	l	[147]
161	11.4177	53.4972	I.ricinus	l	[147]
162	12.0379	53.6448	I.ricinus	l	[147]
163	12.1147	53.6266	I.ricinus	l	[147]
164	12.1674	53.6295	I.ricinus	l	[147]
165	12.1681	53.5855	I.ricinus	l	[147]
166	12.2381	53.5643	I.ricinus	l	[147]
167	12.2672	53.5526	I.ricinus	l	[147]
168	12.2199	53.5361	I.ricinus	l	[147]
169	12.2595	53.5014	I.ricinus	l	[147]
170	12.2822	53.4647	I.ricinus	l	[147]
171	12.2245	53.4524	I.ricinus	l	[147]
172	11.985	53.326	I.ricinus	l	[147]
173	12.0082	53.1418	I.ricinus	l	[147]
174	12.0489	53.1478	I.ricinus	l	[147]
175	11.7482	53.1305	I.ricinus	l	[147]
176	11.677	53.113	I.ricinus	l	[147]
177	11.9276	53.0773	I.ricinus	l	[147]
178	11.904	53.0596	I.ricinus	l	[147]
179	11.8098	53.103	I.ricinus	l	[147]
180	11.8159	53.7055	I.ricinus	l	[147]
181	11.5431	53.7497	I.ricinus	l	[147]
182	11.4668	53.7386	I.ricinus	l	[147]
183	11.2839	53.6882	I.ricinus	l	[147]
184	11.2689	53.6652	I.ricinus	l	[147]
185	11.3947	53.1113	I.ricinus	l	[147]
186	9.9894	54.0739	I.hexagonus	l	[148]
187	9.7851	52.3967	I.hexagonus	l	[148]
188	9.1655	48.7677	I.hexagonus	l	[148]
189	9.2282	48.4972	I.hexagonus	l	[148]
190	11.5907	48.15	I.hexagonus	l	[148]
191	12.314	54.002	I.ricinus	h	[149]
192	14.3478	51.7291	I.ricinus	h	[150]
193	14.3875	51.6978	I.ricinus	h	[150]
194	14.1338	51.4986	I.ricinus	h	[150]
195	14.6481	51.9231	I.ricinus	h	[150]
196	14.5712	52.0212	I.ricinus	h	[150]
197	13.7798	52.2527	I.ricinus	h	[150]
198	13.1659	51.6229	I.ricinus	h	[150]
199	14.5151	51.9646	I.ricinus	h	[150]
200	14.414	51.6499	I.ricinus	h	[150]
201	13.0967	54.5399	I.ricinus	h	[150]
202	14.201	51.412	I.ricinus	h	[150]
203	13.9891	51.4776	I.ricinus	h	[150]
204	14.2056	51.4167	I.ricinus	h	[150]
205	14.0312	51.369	I.ricinus	h	[150]
206	14.3875	51.6978	D.reticulatus	h	[150]
207	14.1338	51.4986	D.reticulatus	h	[150]
208	14.6481	51.9231	D.reticulatus	h	[150]
209	14.5712	52.0212	D.reticulatus	h	[150]
210	13.7798	52.2527	D.reticulatus	h	[150]
211	13.1659	51.6229	D.reticulatus	h	[150]
212	14.5151	51.9646	D.reticulatus	h	[150]
213	14.414	51.6499	D.reticulatus	h	[150]
214	14.201	51.412	D.reticulatus	h	[150]
215	13.9891	51.4776	D.reticulatus	h	[150]
216	14.2056	51.4167	D.reticulatus	h	[150]
217	14.0312	51.369	D.reticulatus	h	[150]
218	13.1659	51.6229	Ha.concinna	h	[150]
219	14.201	51.412	Ha.concinna	h	[150]
220	13.9891	51.4776	Ha.concinna	h	[150]
221	14.2056	51.4167	Ha.concinna	h	[150]
222	14.0312	51.369	Ha.concinna	h	[150]
223	14.201	51.412	I.frontalis	h	[150]
224	13.9891	51.4776	I.frontalis	h	[150]
225	10.5249	52.9798	I.frontalis	h	[151]
226	10.4648	52.9198	I.frontalis	h	[151]
227	8.8306	52.9206	I.frontalis	h	[151]
228	7.3222	52.8747	I.frontalis	h	[151]
229	7.192	52.7589	I.frontalis	h	[151]
230	6.8062	50.6153	I.frontalis	h	[151]
231	9.4219	51.3165	I.frontalis	h	[151]
232	7.8273	48.1135	I.frontalis	h	[151]
233	11.1359	50.9298	I.frontalis	h	[151]
234	11.6349	50.8788	I.frontalis	h	[151]
235	11.5432	50.9071	I.frontalis	h	[151]
236	12.6033	51.3131	I.frontalis	h	[151]
237	7.6698	50.3425	D.marginatus	h	[152]
238	7.6698	50.3425	I.ricinus	h	[152]
239	7.5454	50.313	I.frontalis	h	[152]
240	7.5454	50.313	I.ricinus	h	[152]
241	7.5148	50.3508	D.marginatus	h	[152]
242	7.5719	50.3868	D.marginatus	h	[152]
243	7.3906	50.44	D.reticulatus	l	[152]
244	7.8752	54.187	Ha.punctata	h	[153]
245	7.8752	54.187	I.ricinus	h	[153]
246	7.8827	54.1861	Ha.punctata	h	[153]
247	7.8827	54.1861	I.ricinus	h	[153]
248	7.8851	54.1795	Ha.punctata	h	[153]
249	7.8851	54.1795	I.ricinus	h	[153]
250	7.8911	54.1758	Ha.punctata	h	[153]
251	7.8911	54.1758	I.ricinus	h	[153]
252	7.8736	54.1861	I.uriae	h	[153]
253	7.8736	54.1861	O.maritimus	h	[153]
254	10.022	53.5113	Rh.sanguineus	l	[154]
255	9.8763	53.3325	Rh.sanguineus	l	[154]
256	8.7751	54.3301	Rh.sanguineus	l	[154]
257	6.9775	51.3275	Rh.sanguineus	l	[154]
258	6.8088	51.1989	Rh.sanguineus	l	[154]
259	6.7857	50.9591	Rh.sanguineus	l	[154]
260	7.0927	51.1261	Rh.sanguineus	l	[154]
261	6.4571	49.9328	Rh.sanguineus	l	[154]
262	8.0155	49.6635	Rh.sanguineus	l	[154]
263	8.2221	49.4484	Rh.sanguineus	l	[154]
264	7.0325	49.4791	Rh.sanguineus	l	[154]
265	8.5329	50.151	Rh.sanguineus	l	[154]
266	8.7417	49.7149	Rh.sanguineus	l	[154]
267	8.5848	49.5416	Rh.sanguineus	l	[154]
268	8.6792	49.3742	Rh.sanguineus	l	[154]
269	8.2841	48.8734	Rh.sanguineus	l	[154]
270	9.3792	49.0975	Rh.sanguineus	l	[154]
271	9.4425	48.9407	Rh.sanguineus	l	[154]
272	9.2771	48.8078	Rh.sanguineus	l	[154]
273	8.5337	48.1239	Rh.sanguineus	l	[154]
274	8.2283	47.8151	Rh.sanguineus	l	[154]
275	7.7877	47.8516	Rh.sanguineus	l	[154]
276	12.2078	47.8391	Rh.sanguineus	l	[154]
277	12.0144	47.9342	Rh.sanguineus	l	[154]
278	10.9529	48.3492	Rh.sanguineus	l	[154]
279	10.9621	48.5888	Rh.sanguineus	l	[154]
280	11.1612	48.8449	Rh.sanguineus	l	[154]
281	10.9618	49.4782	Rh.sanguineus	l	[154]
282	11.7496	50.1931	Rh.sanguineus	l	[154]
283	8.99401	49.6634	I.ricinus	l	[155]
284	8.68389	49.4058	I.ricinus	l	[155]
285	8.8643	49.446	I.ricinus	l	[155]
286	8.8643	49.446	D.reticulatus	l	[155]
287	8.32	48.2933	I.ricinus	h	[156]
288	8.1244	48.6383	I.ricinus	h	[156]
289	8.0692	48.3376	I.ricinus	h	[156]
290	7.961	47.9551	I.ricinus	h	[156]
291	10.899	49.3821	I.ricinus	h	[156]
292	11.8599	49.5009	I.ricinus	h	[156]
293	12.0374	49.1877	I.ricinus	h	[156]
294	11.8787	49.1145	I.ricinus	h	[156]
295	11.8841	49.4684	I.ricinus	h	[156]
296	11.789	49.4782	I.ricinus	h	[156]
297	13.0266	49.2992	I.ricinus	h	[156]
298	12.0814	49.4049	I.ricinus	h	[156]
299	13.3845	48.8406	I.ricinus	h	[156]
300	12.1279	49.3994	I.ricinus	h	[156]
301	13.3161	48.7165	I.ricinus	h	[156]
302	11.8829	49.4089	I.ricinus	h	[156]
303	12.2005	49.2973	I.ricinus	h	[156]
304	11.8898	49.4998	I.ricinus	h	[156]
305	11.8853	49.4829	I.ricinus	h	[156]
306	12.2479	49.2603	I.ricinus	h	[156]
307	12.2047	49.3209	I.ricinus	h	[156]
308	11.9116	49.361	I.ricinus	h	[156]
309	11.9213	49.4119	I.ricinus	h	[156]
310	12.5925	47.9821	I.ricinus	h	[156]
311	9.8177	47.7528	I.ricinus	h	[156]
312	12.1762	49.2753	I.ricinus	h	[156]
313	12.3926	47.725	I.ricinus	h	[156]
314	12.8193	47.9262	I.ricinus	h	[156]
315	12.7511	51.5992	I.ricinus	h	[156]
316	11.9614	49.2446	I.ricinus	h	[156]
317	12.1551	50.6113	I.ricinus	h	[156]
318	11.9455	49.3955	I.ricinus	h	[156]
319	9.7377	47.6996	I.ricinus	h	[156]
320	11.7468	49.5227	I.ricinus	h	[156]
321	7.5276	52.2336	I.ricinus	h	[156]
322	7.2752	52.5055	I.ricinus	h	[156]
323	11.7356	49.1039	I.ricinus	h	[156]
324	8.6897	50.8987	I.ricinus	h	[156]
325	12.1388	49.4687	I.ricinus	h	[156]
326	9.8167	47.6994	I.ricinus	h	[156]
327	9.7987	47.6973	I.ricinus	h	[156]
328	11.9933	49.5295	I.ricinus	h	[156]
329	12.0628	48.4698	I.ricinus	h	[156]
330	11.5957	48.0795	I.ricinus	h	[156]
331	9.0605	48.5485	I.ricinus	h	[156]
332	12.7369	47.9265	I.ricinus	h	[156]
333	9.8064	47.7466	I.ricinus	h	[156]
334	11.1422	49.43	I.ricinus	h	[156]
335	8.7501	50.9078	I.ricinus	h	[156]
336	12.0773	49.1989	I.ricinus	h	[156]
337	12.0948	49.4492	I.ricinus	h	[156]
338	11.86	49.4981	I.ricinus	h	[156]
339	12.1695	49.3812	I.ricinus	h	[156]
340	12.1295	49.3263	I.ricinus	h	[156]
341	9.4605	48.2475	I.ricinus	h	[156]
342	11.8594	49.4984	I.ricinus	h	[156]
343	13.06	52.4	Hy.aegyptium	l	[157]
344	8.5833	49.1276	I.ventalloi	l	[158]
345	8.34118	54.9038	Hy.marginatum	l	[159]
346	9.48235	54.7443	Hy.marginatum	l	[159]
347	10.2471	54.0304	Hy.marginatum	l	[159]
348	10.4235	53.6506	Hy.marginatum	l	[159]
349	9.78824	53.5899	Hy.marginatum	l	[159]
350	7.35294	53.5823	Hy.marginatum	l	[159]
351	7.12941	52.8	Hy.marginatum	l	[159]
352	8.68235	52.1316	Hy.marginatum	l	[159]
353	8.37647	51.9949	Hy.marginatum	l	[159]
354	8.32941	51.919	Hy.marginatum	l	[159]
355	7.65882	52.0025	Hy.marginatum	l	[159]
356	7.74118	51.8203	Hy.marginatum	l	[159]
357	10.0235	52.0709	Hy.marginatum	l	[159]
358	9.50588	52.5266	Hy.marginatum	l	[159]
359	9.91765	52.5342	Hy.marginatum	l	[159]
360	10.2235	52.3595	Hy.marginatum	l	[159]
361	10.1765	52.6633	Hy.marginatum	l	[159]
362	10.0824	52.4658	Hy.marginatum	l	[159]
363	10.6588	52.8152	Hy.marginatum	l	[159]
364	10.8353	52.9519	Hy.marginatum	l	[159]
365	11.0706	52.4582	Hy.marginatum	l	[159]
366	11.6588	53.2025	Hy.marginatum	l	[159]
367	12.3882	53.043	Hy.marginatum	l	[159]
368	13.1176	52.6025	Hy.marginatum	l	[159]
369	12.6588	52.2228	Hy.marginatum	l	[159]
370	12.9294	52.1924	Hy.marginatum	l	[159]
371	12.7882	51.919	Hy.marginatum	l	[159]
372	11.4824	51.6684	Hy.marginatum	l	[159]
373	13.9176	52.0405	Hy.marginatum	l	[159]
374	13.9176	52.1316	Hy.marginatum	l	[159]
375	14.1765	52.238	Hy.marginatum	l	[159]
376	14.2824	52.1241	Hy.marginatum	l	[159]
377	13.4235	51.1519	Hy.marginatum	l	[159]
378	6.78824	51.6835	Hy.marginatum	l	[159]
379	6.41176	51.3797	Hy.marginatum	l	[159]
380	6.77647	51.2506	Hy.marginatum	l	[159]
381	7.15294	51.2886	Hy.marginatum	l	[159]
382	7.32941	50.9165	Hy.marginatum	l	[159]
383	6.67059	50.8785	Hy.marginatum	l	[159]
384	6.81176	50.7646	Hy.marginatum	l	[159]
385	7.10588	50.4228	Hy.marginatum	l	[159]
386	6.94118	50.081	Hy.marginatum	l	[159]
387	7.70588	50.1418	Hy.marginatum	l	[159]
388	7.88235	50.3241	Hy.marginatum	l	[159]
389	7.95294	50.4304	Hy.marginatum	l	[159]
390	8.28235	50.681	Hy.marginatum	l	[159]
391	7.75294	50.3241	Hy.marginatum	l	[159]
392	6.77647	49.2987	Hy.marginatum	l	[159]
393	7.2	49.2987	Hy.marginatum	l	[159]
394	7.31765	49.3899	Hy.marginatum	l	[159]
395	7.94118	49.1848	Hy.marginatum	l	[159]
396	8.27059	49.3747	Hy.marginatum	l	[159]
397	8.52941	49.2684	Hy.marginatum	l	[159]
398	8.84706	49.4278	Hy.marginatum	l	[159]
399	10	49.8228	Hy.marginatum	l	[159]
400	10.2941	49.8228	Hy.marginatum	l	[159]
401	11.5529	50.0354	Hy.marginatum	l	[159]
402	11.8	49.1089	Hy.marginatum	l	[159]
403	12.0353	48.4633	Hy.marginatum	l	[159]
404	12.0118	48.5241	Hy.marginatum	l	[159]
405	12.9882	47.8633	Hy.marginatum	l	[159]
406	10.4471	48.5924	Hy.marginatum	l	[159]
407	10.1765	48.3646	Hy.marginatum	l	[159]
408	9.34118	49.1468	Hy.marginatum	l	[159]
409	9.44706	48.9114	Hy.marginatum	l	[159]
410	9.62353	48.7367	Hy.marginatum	l	[159]
411	9.23529	48.9418	Hy.marginatum	l	[159]
412	9.43529	47.9468	Hy.marginatum	l	[159]
413	9.17647	47.7949	Hy.marginatum	l	[159]
414	7.94118	48.0684	Hy.marginatum	l	[159]
415	8.63516	53.8621	Hy.marginatum	l	[159]
416	9.49778	53.1877	Hy.marginatum	l	[159]
417	10.4668	52.7739	Hy.marginatum	l	[159]
418	9.82866	52.7433	Hy.marginatum	l	[159]
419	10.1832	52.5977	Hy.marginatum	l	[159]
420	9.99409	52.3908	Hy.marginatum	l	[159]
421	9.81684	52.4828	Hy.marginatum	l	[159]
422	9.4387	52.4444	Hy.marginatum	l	[159]
423	9.6514	52.4444	Hy.marginatum	l	[159]
424	13.9645	52.2375	Hy.marginatum	l	[159]
425	14.4963	51.1034	Hy.marginatum	l	[159]
426	11.7194	50.5517	Hy.marginatum	l	[159]
427	9.79321	51.6935	Hy.marginatum	l	[159]
428	7.63072	51.8467	Hy.marginatum	l	[159]
429	6.88626	51.2261	Hy.marginatum	l	[159]
430	6.85081	51.1341	Hy.marginatum	l	[159]
431	7.31167	50.9349	Hy.marginatum	l	[159]
432	8.64697	50.6284	Hy.marginatum	l	[159]
433	7.38257	50.4368	Hy.marginatum	l	[159]
434	7.87888	50.3218	Hy.marginatum	l	[159]
435	8.4579	50.1226	Hy.marginatum	l	[159]
436	8.14	50	Hy.marginatum	l	[159]
437	8.50517	49.9234	Hy.marginatum	l	[159]
438	8.5997	49.7088	Hy.marginatum	l	[159]
439	8.93058	49.8621	Hy.marginatum	l	[159]
440	9.16691	49.8391	Hy.marginatum	l	[159]
441	8.62334	49.3027	Hy.marginatum	l	[159]
442	8.41064	49.0038	Hy.marginatum	l	[159]
443	8.28065	48.8659	Hy.marginatum	l	[159]
444	8.67061	48.5441	Hy.marginatum	l	[159]
445	8.95421	48.659	Hy.marginatum	l	[159]
446	9.46233	48.6207	Hy.marginatum	l	[159]
447	9.53323	49.0038	Hy.marginatum	l	[159]
448	9.56869	48.0843	Hy.marginatum	l	[159]
449	6.84398	51.3154	Hy.marginatum	l	[159]
450	8.27043	49.93	Hy.marginatum	l	[159]
451	10.2556	50.2077	Hy.marginatum	l	[159]
452	9.17385	48.71	Hy.marginatum	l	[159]
453	11.052	49.1615	Hy.marginatum	l	[159]
454	11.3135	48.1769	Hy.marginatum	l	[159]
455	8.3893	47.9462	Hy.marginatum	l	[159]
456	8.69412	54.5392	Hy.rufipes	l	[159]
457	11.2706	52.9671	Hy.rufipes	l	[159]
458	10.8706	52.8987	Hy.rufipes	l	[159]
459	10.4588	52.8076	Hy.rufipes	l	[159]
460	9.95294	52.4354	Hy.rufipes	l	[159]
461	7.47059	52.6025	Hy.rufipes	l	[159]
462	13.5647	52.6709	Hy.rufipes	l	[159]
463	11.0824	50.7797	Hy.rufipes	l	[159]
464	11.2	50.6051	Hy.rufipes	l	[159]
465	8.34118	51.0456	Hy.rufipes	l	[159]
466	8.11765	50.9848	Hy.rufipes	l	[159]
467	7.02353	50.5823	Hy.rufipes	l	[159]
468	8.10588	49.9443	Hy.rufipes	l	[159]
469	8.41176	49.8759	Hy.rufipes	l	[159]
470	8.51765	49.8152	Hy.rufipes	l	[159]
471	8.95294	48.9797	Hy.rufipes	l	[159]
472	8.82353	48.881	Hy.rufipes	l	[159]
473	10.8824	48.0684	Hy.rufipes	l	[159]
474	11.8824	47.8253	Hy.rufipes	l	[159]
475	8.50588	49.4582	Hy.rufipes	l	[159]
476	10.8095	53.7165	Hy.rufipes	l	[159]
477	9.53323	52.705	Hy.rufipes	l	[159]
478	10.5849	52.4368	Hy.rufipes	l	[159]
479	10.5731	52.5134	Hy.rufipes	l	[159]
480	12.4047	51.433	Hy.rufipes	l	[159]
481	8.09158	51.9387	Hy.rufipes	l	[159]
482	8.1743	51.8621	Hy.rufipes	l	[159]
483	6.64993	51.8161	Hy.rufipes	l	[159]
484	7.76071	49.8467	Hy.rufipes	l	[159]
485	8.49335	50.2989	Hy.rufipes	l	[159]
486	9.40325	49.4713	Hy.rufipes	l	[159]
487	8.61152	48.9042	Hy.rufipes	l	[159]
488	9.55687	47.8467	Hy.rufipes	l	[159]
489	10.7267	48.3065	Hy.rufipes	l	[159]
490	6.65282	49.6021	Hy.rufipes	l	[159]
491	7.47181	49.9641	Hy.rufipes	l	[159]
492	7.74481	50.819	Hy.rufipes	l	[159]
493	9.97626	52.0976	Hy.rufipes	l	[159]
494	10.2044	52.4789	Hy.rufipes	l	[159]
495	13.4276	54.0847	I.ricinus	h	[160]
496	13.4276	54.0847	D.reticulatus	h	[160]
497	13.42	54.0869	Ha.concinna	h	[160]
498	9.87	52.34	D.reticulatus	m	[161]
499	13.7	52.82	Rh.sanguineus	l	[162]
500	13.28	52.07	Rh.sanguineus	l	[162]
501	12.7	50.59	Rh.sanguineus	l	[162]
502	12.16	47.88	I.hexagonus	l	[162]
503	11.36	51.54	I.hexagonus	l	[162]
504	14.22	52.24	Ha.concinna	l	[162]
505	13.4833	51.1666	Ha.concinna	l	[162]
506	12.7	50.59	Ha.concinna	l	[162]
507	8.661	50.8443	C.vespertilionis	l	[163]
508	6.5579	49.7624	C.vespertilionis	l	[163]
509	8.9868	50.5419	C.vespertilionis	l	[163]
510	8.6852	50.1107	C.vespertilionis	l	[163]
511	14.6524	51.2539	C.vespertilionis	l	[163]
512	13.6404	52.7657	C.vespertilionis	l	[163]
513	8.7637	50.8032	C.vespertilionis	l	[163]
514	6.4672	50.8763	C.vespertilionis	l	[163]
515	8.5429	50.9967	C.vespertilionis	l	[163]
516	10.6195	51.5829	C.vespertilionis	l	[163]
517	7.8736	54.1861	I.ventalloi	l	[164]
518	10.4054	50.9717	I.ricinus	h	[165]
519	10.4468	51.2752	I.ricinus	h	[165]
520	10.4562	51.2807	I.ricinus	h	[165]
521	10.43	51.0008	I.ricinus	h	[165]
522	10.371	51.2211	I.ricinus	h	[165]
523	10.7526	51.1907	I.ricinus	h	[165]
524	10.3717	51.2815	I.ricinus	h	[165]
525	10.4984	51.2641	I.ricinus	h	[165]
526	10.4329	50.9981	I.ricinus	h	[165]
527	10.3599	51.2019	I.ricinus	h	[165]
528	10.2212	51.1704	I.ricinus	h	[165]
529	10.426	51.1114	I.ricinus	h	[165]
530	10.4111	51.2198	I.ricinus	h	[165]
531	10.5145	51.0324	I.ricinus	h	[165]
532	10.4362	51.1134	I.ricinus	h	[165]
533	10.4648	51.0694	I.ricinus	h	[165]
534	10.4358	51.302	I.ricinus	h	[165]
535	10.4796	51.0552	I.ricinus	h	[165]
536	10.3801	51.2868	I.ricinus	h	[165]
537	10.3225	51.2159	I.ricinus	h	[165]
538	10.4208	51.2765	I.ricinus	h	[165]
539	10.3912	51.2149	I.ricinus	h	[165]
540	10.4104	51.2736	I.ricinus	h	[165]
541	10.4179	51.2712	I.ricinus	h	[165]
542	10.3808	51.2239	I.ricinus	h	[165]
543	10.3237	51.1854	I.ricinus	h	[165]
544	10.4624	51.09	I.ricinus	h	[165]
545	10.4009	51.1028	I.ricinus	h	[165]
546	10.4552	51.1007	I.ricinus	h	[165]
547	10.3129	51.2426	I.ricinus	h	[165]
548	10.3655	51.1832	I.ricinus	h	[165]
549	10.2269	51.2828	I.ricinus	h	[165]
550	10.3655	51.337	I.ricinus	h	[165]
551	10.3603	51.3339	I.ricinus	h	[165]
552	10.319	51.1943	I.ricinus	h	[165]
553	10.3593	51.3372	I.ricinus	h	[165]
554	10.3107	51.2717	I.ricinus	h	[165]
555	10.4051	51.1047	I.ricinus	h	[165]
556	10.4093	51.1063	I.ricinus	h	[165]
557	10.5333	51.3695	I.ricinus	h	[165]
558	10.4983	51.0799	I.ricinus	h	[165]
559	10.2611	51.364	I.ricinus	h	[165]
560	10.3783	51.1789	I.ricinus	h	[165]
561	10.3845	51.1437	I.ricinus	h	[165]
562	10.2409	51.2639	I.ricinus	h	[165]
563	10.3536	51.1937	I.ricinus	h	[165]
564	10.2394	51.2677	I.ricinus	h	[165]
565	10.3854	51.1311	I.ricinus	h	[165]
566	10.517	51.3558	I.ricinus	h	[165]
567	10.3811	51.1302	I.ricinus	h	[165]
568	10.4624	51.09	I.frontalis	h	[165]
569	10.3536	51.1937	I.frontalis	h	[165]
570	10.4054	50.9717	D.reticulatus	h	[165]
571	10.43	51.0008	D.reticulatus	h	[165]
572	10.7526	51.1907	D.reticulatus	h	[165]
573	10.4329	50.9981	D.reticulatus	h	[165]
574	10.3599	51.2019	D.reticulatus	h	[165]
575	10.2212	51.1704	D.reticulatus	h	[165]
576	10.426	51.1114	D.reticulatus	h	[165]
577	10.4111	51.2198	D.reticulatus	h	[165]
578	10.5145	51.0324	D.reticulatus	h	[165]
579	10.4362	51.1134	D.reticulatus	h	[165]
580	10.4648	51.0694	D.reticulatus	h	[165]
581	10.4796	51.0552	D.reticulatus	h	[165]
582	10.3912	51.2149	D.reticulatus	h	[165]
583	10.3808	51.2239	D.reticulatus	h	[165]
584	10.4552	51.1007	D.reticulatus	h	[165]
585	10.3854	51.1311	D.reticulatus	h	[165]
586	10.6884	51.3404	I.ricinus	l	[166]
587	10.6884	51.3404	I.hexagonus	l	[166]
588	10.6884	51.3404	I.rugicollis	l	[166]
589	10.6884	51.3404	D.reticulatus	l	[166]
590	8.7426	50.1734	I.hexagonus	l	[167]
591	8.7426	50.1734	I.crenulatus	l	[167]
592	8.7783	50.2856	I.hexagonus	l	[167]
593	8.7783	50.2856	I.crenulatus	l	[167]
594	6.2906	51.3159	I.ricinus	l	[168]
595	7.396	50.4809	I.ricinus	l	[168]
596	8.5154	50.5633	I.ricinus	l	[168]
597	7.8411	50.8377	I.ricinus	l	[168]
598	8.4445	51.6558	I.ricinus	l	[168]
599	10.8245	51.4994	I.ricinus	l	[168]
600	7.0964	50.7121	I.ricinus	l	[168]
601	9.5137	51.3963	I.ricinus	l	[168]
602	10.0525	47.5037	I.ricinus	l	[169]
603	9.99	47.6186	I.ricinus	l	[169]
604	8.72753	49.1453	I.trianguliceps	l	[170]
605	13.3385	53.5024	I.hexagonus	m	[171]
606	12.886	54.2974	I.hexagonus	l	[171]
607	13.0993	53.8992	I.hexagonus	l	[171]
608	11.7503	53.8687	I.hexagonus	l	[171]
609	10.2323	54.4029	I.hexagonus	l	[171]
610	13.6208	54.4828	I.hexagonus	l	[171]
611	8.2648	52.7321	I.hexagonus	l	[171]
612	13.2013	53.9802	I.hexagonus	l	[171]
613	12.4326	54.2451	I.hexagonus	l	[171]
614	12.3889	54.255	I.hexagonus	l	[171]
615	12.2218	54.018	I.hexagonus	l	[171]
616	10.6015	54.1268	I.hexagonus	l	[171]
617	9.825	53.99	I.hexagonus	l	[171]
618	8.8394	54.7524	I.hexagonus	m	[171]
619	8.7928	54.7096	I.hexagonus	m	[171]
620	8.8121	54.7716	I.hexagonus	m	[171]
621	8.7543	54.8039	I.hexagonus	m	[171]
622	10.6466	53.8663	I.hexagonus	l	[171]
623	9.231	54.5929	I.hexagonus	l	[171]
624	9.3172	54.5726	I.hexagonus	l	[171]
625	13.6243	54.515	I.hexagonus	l	[171]
626	13.9046	53.4117	I.lividus	l	[172]
627	14.0164	53.4267	I.lividus	l	[172]
628	12.6735	53.6948	I.lividus	l	[172]
629	12.7992	51.0781	I.lividus	h	[173]
